# Supplementary material for: Design, Synthesis and Biological Evaluation of Biscarbamates as Potential Selective Butyrylcholinesterase Inhibitors for the Treatment of Alzheimer’s Disease
Source: Pharmaceuticals (Basel). 2022 Sep 30;15(10):1220. doi: 10.3390/ph15101220 (PMC9609992; doi:10.3390/ph15101220)
Supplement: Supplementary file 1 [file pharmaceuticals-15-01220-s001.zip]

Archive with 1 entries (1 files):
- pharmaceuticals-1923858-supplementary.pdf
